# Supplementary material for: BioWordVec, improving biomedical word embeddings with subword information and MeSH
Source: Sci Data. 2019 May 10;6:52. doi: 10.1038/s41597-019-0055-0 (PMC6510737; doi:10.1038/s41597-019-0055-0)
Supplement: Supplementary file 1 — Download metadata file [file 41597_2019_55_MOESM1_ESM.zip › a_Chen547A_assay.txt]

Sample Name	Protocol REF	Assay Name	Raw Data File	Comment[Data Repository]	Comment[Data Record Accession]	Comment[Data Record URI]
MeSH heading sequences	Subword Embedding Model	MeSH heading sequences contribution to bio_embedding_extrinsic	bio_embedding_extrinsic	figshare	doi:10.6084/m9.figshare.6882647.v2	https://doi.org/10.6084/m9.figshare.6882647.v2
Text sentences	Subword Embedding Model	Text sentences contribution to bio_embedding_extrinsic	bio_embedding_extrinsic	figshare	doi:10.6084/m9.figshare.6882647.v2	https://doi.org/10.6084/m9.figshare.6882647.v2
MeSH heading sequences	Subword Embedding Model	MeSH heading sequences contribution to bio_embedding_intrinsic	bio_embedding_intrinsic	figshare	doi:10.6084/m9.figshare.6882647.v2	https://doi.org/10.6084/m9.figshare.6882647.v2
Text sentences	Subword Embedding Model	Text sentences contribution to bio_embedding_intrinsic	bio_embedding_intrinsic	figshare	doi:10.6084/m9.figshare.6882647.v2	https://doi.org/10.6084/m9.figshare.6882647.v2
