# Supplementary material for: BioWordVec, improving biomedical word embeddings with subword information and MeSH
Source: Sci Data. 2019 May 10;6:52. doi: 10.1038/s41597-019-0055-0 (PMC6510737; doi:10.1038/s41597-019-0055-0)
Supplement: Supplementary file 1 — Download metadata file [file 41597_2019_55_MOESM1_ESM.zip › s_Chen547A_study.txt]

Source Name	Protocol REF	Sample Name
MeSH RDF data	Sampling MeSH Term Sequences	MeSH heading sequences
PubMed corpora	Sampling MeSH Term Sequences	Text sentences
