# Supplementary material for: BioWordVec, improving biomedical word embeddings with subword information and MeSH
Source: Sci Data. 2019 May 10;6:52. doi: 10.1038/s41597-019-0055-0 (PMC6510737; doi:10.1038/s41597-019-0055-0)
Supplement: Supplementary file 1 — Download metadata file [file 41597_2019_55_MOESM1_ESM.zip › i_Investigation.txt]

# Investigation File generated for Scientific Data with Investigation File Authoring Tool version 0.1.0 on 08/04/2019 - This metadata file is CC0
ONTOLOGY SOURCE REFERENCE
Term Source Name	ERO	ECG	OBI
Term Source File	http://data.bioontology.org/ontologies/ERO	http://data.bioontology.org/ontologies/ECG	http://data.bioontology.org/ontologies/OBI
Term Source Version	2013-08-02	1	2014-08-18
Term Source Description	Eagle-I Research Resource Ontology	Electrocardiography Ontology	Ontology for Biomedical Investigations
INVESTIGATION
Investigation Identifier
Investigation Title
Investigation Description
Investigation Submission Date
Investigation Public Release Date
INVESTIGATION PUBLICATIONS
Investigation PubMed ID
Investigation Publication DOI
Investigation Publication Author List
Investigation Publication Title
Investigation Publication Status
Investigation Publication Status Term Accession Number
Investigation Publication Status Term Source REF
INVESTIGATION CONTACTS
Investigation Person Last Name
Investigation Person Mid Initials
Investigation Person First Name
Investigation Person Address
Investigation Person Phone
Investigation Person Fax
Investigation Person Email
Investigation Person Affiliation
Investigation Person Roles
Investigation Person Roles Term Accession Number
Investigation Person Roles Term Source REF
STUDY
Study Identifier	10.1038/s41597-019-0055-0
Study Title	BioWordVec, improving biomedical word embeddings with subword information and MeSH
Study Submission Date	24/09/2018
Study Public Release Date	10/05/2019
Study Description	https://www.nature.com/articles/s41597-019-0055-0
Study File Name	s_Chen547A_study.txt
Comment[Subject Keywords]	""
Comment[Manuscript Licence]	CC BY-4.0
Comment[Experimental Metadata Licence]	CC0
Comment[Supplementary Information File Name]
Comment[Supplementary Information File Type]
Comment[Supplementary Information File URL]
Comment[Data Repository]	figshare
Comment[Data Record Accession]	doi:10.6084/m9.figshare.6882647.v2
Comment[Data Record URI]	https://doi.org/10.6084/m9.figshare.6882647.v2
STUDY DESIGN DESCRIPTORS
Study Design Type	data transformation objective	data integration objective	text processing and analysis objective
Study Design Type Term Accession Number	OBI:0200166	ERO:0100092	ERO:0100104
Study Design Type Term Source REF	ERO	ERO	ERO
STUDY PUBLICATIONS
Study PubMed ID
Study Publication DOI
Study Publication Author List
Study Publication Title
Study Publication Status
Study Publication Status Term Accession Number
Study Publication Status Term Source REF
STUDY FACTORS
Study Factor Name
Study Factor Type
Study Factor Type Term Accession Number
Study Factor Type Term Source REF
STUDY ASSAYS
Study Assay Measurement Type	word representation
Study Assay Measurement Type Term Accession Number	""
Study Assay Measurement Type Term Source REF	""
Study Assay Technology Type	Text_Mining
Study Assay Technology Type Term Accession Number	ECG:ECG_000000767
Study Assay Technology Type Term Source REF	ECG
Study Assay Technology Platform	""
Study Assay File Name	a_Chen547A_assay.txt
STUDY PROTOCOLS
Study Protocol Name	Sampling MeSH Term Sequences	Subword Embedding Model
Study Protocol Type	information acquisition	data transformation
Study Protocol Type Term Accession Number	OBI:0600013	OBI:0200000
Study Protocol Type Term Source REF	OBI	ERO
Study Protocol Description		
Study Protocol URI	""	""
Study Protocol Version		
Study Protocol Parameters Name	""	""
Study Protocol Parameters Name Term Accession Number	""	""
Study Protocol Parameters Name Term Source REF	""	""
Study Protocol Components Name	""	""
Study Protocol Components Type	""	""
Study Protocol Components Type Term Accession Number	""	""
Study Protocol Components Type Term Source REF	""	""
STUDY CONTACTS
Study Person Last Name	Zhang	Chen	Yang	Lin	Lu
Study Person First Name	Yijia	Qingyu	Zhihao	Hongfei	Zhiyong
Study Person Mid Initials
Study Person Email	""	""	""	""	zhiyong.lu@nih.gov
Study Person Phone
Study Person Fax
Study Person Address
Study Person Affiliation	National Center for Biotechnology Information (NCBI), National Library of Medicine (NLM), National Institutes of Health (NIH), Bethesda, Maryland, 20894, USA	National Center for Biotechnology Information (NCBI), National Library of Medicine (NLM), National Institutes of Health (NIH), Bethesda, Maryland, 20894, USA	School of Computer Science and Technology, Dalian University of Technology, Dalian, Liaoning, 116023, China	School of Computer Science and Technology, Dalian University of Technology, Dalian, Liaoning, 116023, China	National Center for Biotechnology Information (NCBI), National Library of Medicine (NLM), National Institutes of Health (NIH), Bethesda, Maryland, 20894, USA
Study Person Roles
Study Person Roles Term Accession Number
Study Person Roles Term Source REF
Comment[Study Person ORCID]	""	""	""	""	""
Comment[Funder]
Comment[FundRef ID]
Comment[Funder Term Source REF]
Comment[Grant Identifier]
